# Supplementary material for: Frequency of hemorrhage after tooth extraction in patients treated with a direct oral anticoagulant: A multicenter cross-sectional study
Source: PLoS One. 2022 Apr 7;17(4):e0266011. doi: 10.1371/journal.pone.0266011 (PMC8989216; doi:10.1371/journal.pone.0266011)
Supplement: S1 File — (XLS) [file pone.0266011.s001.xls]

## Sheet: 1
	Breakdown of extracted teeth by important classification variables
	No. of teeth by:	Dabigatran	Post-extraction bleeding	Rivaroxaban	Post-extraction bleeding	Warfarin	Post-extraction bleeding	No anticoagulants	Post-extraction bleeding
		n=182	G2-2+G3	n=88	G2-2+G3	n=496	G2-2+G3	n=2321	G2-2+G3
	Age (years)
	< 65	35 (19.2)	0	25 (28.4)	0	124 (25.0)	11	1131 (48.7)	3
	≥ 65	147 (80.8)	3	63 (71.6)	3	372 (75.0)	7	1190 (51.3)	6
	Age (years+SD)
		69.4±8.21		70.1±9.51		70.3±10.9		60.4±18.3
	Sex
	Male	119 (65.4)	2	62 (70.5)	3	320 (64.5)	11	1126 (48.5)	7
	Female	63 (34.6)	1	26 (29.5)	0	176 (35.5)	7	1195 (51.5)	2
	Type
	Foretooth	61 (33.5)	1	32 (36.4)	0	132 (26.6)	5	663 (28.6)	5
	Premolar	49 (26.9)	1	22 (25.0)	1	127 (25.6)	1	552 (23.8)	1
	Molar	72 (39.6)	1	34 (36.8)	2	237 (47.8)	12	1106 (47.7)	3
	Instrument
	Forceps only	52 (28.6)	1	32 (36.4)	1	171 (34.5)	5	604 (26.0)	1
	Elevators only	98 (53.8)	2	40 (45.5)	0	226 (45.6)	12	919 (39.6)	4
	Forceps and elevators	32 (17.6)	0	16 (18.2)	2	99 (20.0)	1	798 (34.4)	4
	Cause for extraction
	Periodontitis	87 (47.8)	1	33 (37.5)	1	160 (32.3)	10	533 (23.0)	2
	Caries	33 (18.1)	1	18 (20.5)	0	87 (17.5)	2	477 (20.6)	1
	Apical periodontitis	47 (25.8)	1	23 (26.1)	1	219 (44.2)	6	1002 (43.2)	5
	Wisdom tooth pericoronitis	8 (4.4)	0	5 (5.7)	1	23 (4.6)	0	192 (8.3)	1
	Other	7 (3.8)	0	9 (10.2)	0	7 (1.4)	0	117 (5.0)	0
	Status of antiplatelet therapy
	Yes	22 (12.1)	0	30 (34.1)	1	122 (24.6)	1	433 (18.7)	4
	Use of local anesthetics containing vasoconstrictors
	Yes	178 (97.8)	3	87 (98.9)	3	491 (99.0)	18	2265 (97.6)	8
	Use of mandibular foramen conduction anesthesia
	Yes	6 (3.3)	0	4 (4.5)	1	14 (2.8)	2	82 (3.5)	0
	Comorbidity possibly influencing hemostasis
	Hypertension	75 (41.2)	2	42 (47.1)	2	267 (53.8)	9	715 (30.8)	6
	Diabetes mellitus	22 (12.1)	0	17 (19.3)	0	89 (17.9)	0	267 (11.5)	1
	Chronic hepatitis	2 (1.1)	0	8 (9.1)	1	21 (4.2)	0	110 (4.7)	1
	Other	18 (9.9)	0	11 (12.5)	2	68 (13.7)	0	212 (9.1)	1
	History of acute inflammation at extraction site
	Yes	27 (14.8)	0	30 (34.1)	2	216 (43.5)	11	829 (35.7)	6
	Gingival inflammation at extraction site
	None	50 (27.5)	1	21 (23.9)	0	298 (60.1)	9	1266 (54.5)	6
	Mild	103 (56.6)	1	44 (50.0)	1	95 (19.2)	4	264 (11.4)	2
	Moderate	26 (14.3)	1	17 (19.3)	1	13 (2.6)	2	38 (1.6)	0
	Severe	3 (1.6)	0	6 (6.8)	1	90 (18.1)	3	753 (32.4)	1
	Abnormal granulation tissue in extraction socket
	None	50 (27.5)	0	23 (26.1)	1	87 (17.5)	2	818 (35.2)	2
	Minimal	75 (41.2)	2	36 (40.9)	0	230 (46.4)	6	917 (39.5)	5
	Moderate	28 (15.4)	0	20 (22.7)	1	134 (27.0)	8	441 (19.0)	1
	Considerable	29 (15.9)	1	9 (10.2)	1	45 (9.1)	3	145 (6.2)	1
	Severity of post-extraction bleeding
	G1	2 (1.1)		4 (4.5)		9 (1.8)		29 (1.2)
	G2-1	1 (0.5)		0		8 (1.6)		11 (0.5)
	G2-2	1 (0.5)		1 (1.1)		1 (0.2)		8 (0.3)
	G3	2 (1.1)		2 (2.3)		17 (3.4)		1 (0.04)
	G2-2+G3	3 (1.6)		3 (3.4)		18 (3.6)		9 (0.34)
	total	6 (3.3)		7 (8.0)		35 (7.1)		49 (2.1)
